# Supplementary material for: An Exercise Prescription for Patients with Stroke and Sarcopenia Based on the Modified Delphi Study
Source: Life (Basel). 2024 Mar 1;14(3):332. doi: 10.3390/life14030332 (PMC10971383; doi:10.3390/life14030332)
Supplement: Supplementary file 1 [file life-14-00332-s001.zip]

Archive with 1 entries (1 files):
- life-2870086-supplementary.pdf
